# Supplementary material for: The longest-lasting 2023 western North American heat wave was fueled by the record-warm Atlantic Ocean
Source: Nat Commun. 2025 Jul 16;16:6544. doi: 10.1038/s41467-025-61859-y (PMC12267422; doi:10.1038/s41467-025-61859-y)
Supplement: Supplementary file 3 — Source Data [file 41467_2025_61859_MOESM3_ESM.xlsx]

## Sheet: Phoenix, Arizonal
Temperature historgram for Phoneix Arizona
Temperature Bin (degrees Celsius)	Maximum Temperature Count	Minimum Temperature Count
10	0	0
11	0	2
12	0	2
13	0	15
14	0	27
15	0	16
16	0	53
17	0	68
18	0	94
19	0	134
20	0	93
21	0	228
22	0	358
23	1	475
24	2	655
25	0	386
26	4	807
27	8	805
28	13	809
29	12	704
30	7	301
31	31	526
32	62	308
33	90	139
34	138	66
35	122	10
36	301	3
37	386	0
38	650	0
39	839	0
40	466	0
41	1136	0
42	1071	0
43	814	0
44	536	0
45	146	0
46	166	0
47	57	0
48	23	0
49	2	0
50	1	0
51	0	0

## Sheet: Albuquerque, New Mexico
Temperature historgram for Albuquerque, New Mexico
Temperature Bin (degrees Celsius)	Maximum Temperature Count	Minimum Temperature Count
10	0	116
11	0	86
12	0	135
13	0	259
14	0	382
15	0	298
16	0	761
17	0	1155
18	1	1304
19	7	1081
20	3	426
21	11	583
22	15	261
23	29	107
24	49	33
25	46	1
26	117	4
27	188	0
28	265	0
29	420	0
30	296	0
31	734	0
32	909	0
33	1067	0
34	1061	0
35	431	0
36	696	0
37	368	0
38	195	0
39	61	0
40	15	0
41	7	0
42	1	0
43	0	0
44	0	0
45	0	0
46	0	0
47	0	0
48	0	0
49	0	0
50	0	0
51	0	0

## Sheet: El Paso, Texas
Temperature historgram for El Paso, Texas
Temperature Bin (degrees Celsius)	Maximum Temperature Count	Minimum Temperature Count
10	0	5
11	0	15
12	0	21
13	0	51
14	0	84
15	0	44
16	0	202
17	0	374
18	0	614
19	2	912
20	0	521
21	3	1201
22	10	1072
23	8	824
24	14	519
25	10	167
26	38	229
27	71	96
28	88	31
29	155	10
30	102	0
31	318	0
32	502	0
33	655	0
34	900	0
35	538	0
36	1027	0
37	962	0
38	689	0
39	455	0
40	136	0
41	181	0
42	85	0
43	31	0
44	9	0
45	2	0
46	1	0
47	0	0
48	0	0
49	0	0
50	0	0
51	0	0

## Sheet: Las Vegas, Nevada
Temperature historgram for LasVegas
Temperature Bin (degrees Celsius)	Maximum Temperature Count	Minimum Temperature Count
10	0	6
11	0	14
12	0	10
13	0	27
14	0	37
15	0	29
16	0	98
17	0	139
18	0	207
19	1	303
20	1	192
21	3	432
22	0	606
23	5	704
24	12	807
25	5	388
26	15	816
27	27	707
28	44	608
29	53	390
30	44	130
31	95	187
32	127	93
33	195	44
34	256	16
35	169	2
36	420	0
37	577	0
38	784	0
39	929	0
40	511	0
41	884	0
42	788	0
43	594	0
44	267	0
45	81	0
46	82	0
47	19	0
48	3	0
49	1	0
50	0	0
51	0	0

## Sheet: San Antonio, Texas
Temperature historgram for San Antonio, Texas
Temperature Bin (degrees Celsius)	Maximum Temperature Count	Minimum Temperature Count
10	0	0
11	0	0
12	0	2
13	0	2
14	0	10
15	0	9
16	0	27
17	0	40
18	0	101
19	0	193
20	0	148
21	0	488
22	1	926
23	6	1347
24	11	1968
25	9	828
26	33	805
27	45	92
28	80	6
29	136	0
30	95	0
31	311	0
32	552	0
33	921	0
34	1054	0
35	517	0
36	1210	0
37	1067	0
38	624	0
39	226	0
40	48	0
41	38	0
42	7	0
43	1	0
44	0	0
45	0	0
46	0	0
47	0	0
48	0	0
49	0	0
50	0	0
51	0	0
